# Supplementary material for: Immune Phenotyping of Patients With Acute Vogt-Koyanagi-Harada Syndrome Before and After Glucocorticoids Therapy
Source: Front Immunol. 2021 Apr 28;12:659150. doi: 10.3389/fimmu.2021.659150 (PMC8113950; doi:10.3389/fimmu.2021.659150)
Supplement: Supplementary file 1 [file DataSheet_1.zip]

Archive with 14 entries (14 files):
- supplementary Data/S table 1.tif
- supplementary Data/S1.tif
- supplementary Data/S10.tif
- supplementary Data/S11.tif
- supplementary Data/S12.tif
- supplementary Data/S2.tif
- supplementary Data/S3.tif
- supplementary Data/S4.tif
- supplementary Data/S5.tif
- supplementary Data/S6.tif
- supplementary Data/S7.tif
- supplementary Data/S8.tif
- supplementary Data/S9.tif
- supplementary Data/Supplementary Figure legends .docx
